# Supplementary material for: Long-Term Outcomes of Epidural Motor Cortex Stimulation for Refractory Chronic Neuropathic Orofacial Pain
Source: Life (Basel). 2026 Apr 12;16(4):651. doi: 10.3390/life16040651 (PMC13117579; doi:10.3390/life16040651)
Supplement: Supplementary file 1 [file life-16-00651-s001.zip]

Archive with 1 entries (1 files):
- life-4216636-supplementary.pdf
